# Supplementary material for: Multiple Bioactivities of Peptides from Hydrolyzed Misgurnus anguillicaudatus
Source: Molecules. 2023 Mar 13;28(6):2589. doi: 10.3390/molecules28062589 (PMC10053552; doi:10.3390/molecules28062589)
Supplement: Supplementary file 1 [file molecules-28-02589-s001.zip]

Archive with 1 entries (1 files):
- molecules-2256370-supplementary.pdf
